# Supplementary material for: Colon-Targeted eNAMPT-Specific Peptide Systems for Treatment of DSS-Induced Acute and Chronic Colitis in Mouse
Source: Antioxidants (Basel). 2022 Nov 30;11(12):2376. doi: 10.3390/antiox11122376 (PMC9774280; doi:10.3390/antiox11122376)
Supplement: Supplementary file 1 [file antioxidants-11-02376-s001.zip]

Archive with 1 entries (1 files):
- antioxidants-1982271-supplementary.pdf
